# Supplementary material for: Pilot Exploratory Analysis of Serum Gonadal Hormones, Inflammatory Proteins, and Intracerebral Hemorrhage Outcomes
Source: Int J Mol Sci. 2025 Aug 28;26(17):8334. doi: 10.3390/ijms26178334 (PMC12427954; doi:10.3390/ijms26178334)
Supplement: Supplementary file 1 [file ijms-26-08334-s001.zip]

Archive with 1 entries (1 files):
- ijms-3714083-supplementary.pdf
